# Supplementary material for: The evolution of functional complexity within the β-amylase gene family in land plants
Source: BMC Evol Biol. 2019 Feb 28;19:66. doi: 10.1186/s12862-019-1395-2 (PMC6394054; doi:10.1186/s12862-019-1395-2)
Supplement: Supplementary file 2 — Taxonomy of the species used in this study and list of the accession numbers of the BAM sequences used for the phylogenetic analysis. (XLSX 115 kb) [file 12862_2019_1395_MOESM2_ESM.xlsx]

## Sheet: Flowering Plants
Taxonomic information												Isoform																												Source
											Species	BAM1			BAM2		BAM3				BAM4		BAM5			BAM6			BAM7			BAM8			BAM9			BAM10						BAM1	BAM2	BAM3	BAM4	BAM5	BAM6
Magnoliophyta	eudicotyledons eudicotyledons	gunneridae gunneridae	Pentapetalae Pentapetalae	rosids rosids rosids	malvids eurosids II	Brassicales	Brassicaceae	Camelineae			Arabidopsis thaliana	NP_189034.1			NP_191958.3		NP_567523.1				NP_568829.2		NP_567460.1			NP_180788.2			NP_182112.2			NP_199343.1			NP_197368.1					ncbi blast				1	1	1	1	1	1
											Arabidopsis lyrata	XP_002885629.1			XP_002875024.1		XP_002868085.1				XP_002864407.1		XP_002868220.1			XP_002881219.1			XP_002882038.1			XP_002865252.1			XP_002871828.1	XP_002884575.1				ncbi blast				1	1	1	1	1	1
											Camelina sativa	XP_010488521.1	XP_010466824.1	XP_010513371.1	XP_010456279.1	XP_010427089.1	XP_010440058.1	XP_010449668.1	XP_010434720.1		XP_010450090.1	XP_010483031.1	XP_010440324.1	XP_010435035.1	XP_010449959.1	XP_010414016.1	XP_010469618.1	XP_010510055.1	XP_010508098.1	XP_010506568.1	XP_010518231.1	XP_010441757.1	XP_010494622.1	XP_010481609.1	XP_010492888.1	XP_010454120.1	XP_010420647.1			ncbi blast				3	2	3	2	3	3
											Capsella rubella	XP_006296695.1			XP_006287426.1		XP_006285145.1				XP_006280293.1		XP_006283955.1			XP_006293904.1			XP_006293786.1			XP_006279583.1			XP_006287474.1					ncbi blast				1	1	1	1	1	1
								Eutremeae			Eutrema salsuginea	XP_006418770.1			XP_006396247.1		XP_006414272.1				XP_006401422.1		XP_006414555.1			XP_006410362.1			XP_006397762.1			XP_006398198.1			XP_006400419.1					ncbi blast				1	1	1	1	1	1
								Brassica			Brassica napus	XP_013747707.1	XP_013750064.1		XP_013660393.1	XP_013731270.1	XP_013721634.1	XP_013737190.1			XP_013685544.1	XP_013676174.1	XP_013655702.1	XP_013653901.1		XP_013748682.1	XP_013675826.1		XP_013748222.1			XP_013721726.1	XP_013656407.1		XP_013730262.1	XP_013683187.1				ncbi blast				2	2	2	2	2	2
											Brassica rapa	XP_009102529.1	XP_009135884.1		XP_009111477.1		XP_009136825.1	XP_009144721.1			XP_009126986.1	XP_009132357.1	XP_009107836.1	XP_009143179.1		XP_009143965.1			XP_009106879.1; XP_009143180.1			XP_009128781.1			XP_009131684.1	XP_009120950.1				ncbi blast				2	1	2	2	2	1
							Cleomaceae				Tarenaya hassleriana	XP_010550849.1			XP_010540283.1		XP_010531694.1				XP_010536726.1					XP_010522319.1			XP_010523740.1			XP_010529274.1			XP_010558493.1					ncbi blast				1	1	1	1	0	1
							Caricaceae				Carica papaya	evm.TU.supercontig_59.40			evm.TU.supercontig_18.253						evm.model.supercontig_12.148								evm.model.supercontig_18.252			evm.TU.supercontig_24.44			evm.model.supercontig_16.112					phytozome				1	1	0	1	0	0
						Malvales	Malvaceae	Byttnerioideae			Theobroma cacao	XP_007035340.1			XP_007051810.1		XP_007039629.1				XP_010270251.1		XP_007029518.1	XP_007043355.1					XP_007051814.1			XP_007040897.1			XP_007035476.1			XP_007040595.1		ncbi blast				1	1	1	1	2	0
								Malvoideae			Gossypium raimondii	XP_012454771.1	XP_012484484.1		XP_012489942.1		XP_012488822.1	XP_012439399.1			XP_012473201.1		XP_012479806.1	XP_012434830.1					XP_012475200.1	XP_012489939.1		XP_012439178.1			XP_012454525.1	XP_012482083.1				ncbi blast				2	1	2	1	2	0
						Myrtales	Myrtaceae	Myrtoideae	Eucalypteae		Eucalyptus grandis	XP_010023784.1			XP_010055131.1		XP_010055392.1						XP_010051211.1						XP_010055132.1			XP_010054915.1			XP_010024561.1			XP_007040595.1		ncbi blast				1	1	1	0	1	0
						Sapindales	Rutaceae	Aurantioideae			Citrus clementia	XP_006420416.1			XP_006445046.1		XP_006440139.1						XP_006447463.1						XP_006445048.1			XP_006432891.1			XP_006419671.1			XP_006439286.1		ncbi blast				1	1	1	0	1	0
											Citrus sinensis	XP_006493994.1			XP_006491095.1		XP_006477060.1						XP_006469732.1						XP_006491094.1			XP_006494107.1			XP_006489160.1			XP_007040595.1		ncbi blast				1	1	1	0	1	0
					fabids eurosids I	Rosales	Rosaceae	Maloideae	Maleae		Malus domestica	XP_008391283.1	XP_008342553.1		XP_008338858.1		XP_008361217.1				XP_008366443.1		XP_008379598.1						XP_008338860.1			XP_008373437.1			XP_008390741.1	XP_008340845.1		XP_007040595.1	XP_007040595.1	ncbi blast				2	1	1	1	1	0
									Amygdaleae		Prunus persica	XP_007223114.1			XP_007218058.1		XP_007209867.1				XP_007211597.1		XP_007215122.1						XP_007220223.1			XP_007210828.1			XP_007222488.1			XP_007209090.1		ncbi blast				1	1	1	1	1	0
											Prunus mume	XP_008224054.1			XP_008232901.1		XP_008229498.1				XP_008227162.1								XP_012083397.1			XP_008238070.1			XP_008223100.1			XP_008239169.1		ncbi blast				1	1	1	1	0	0
									Potentilleae	Fragariinae	Fragaria Vesca	XP_004296549.1			XP_004306786.1		XP_004300297.1				XP_004291809.1		XP_008239169.1	XP_004289151.1					XP_004306787.1			XP_011465289.1			XP_004296793.1			XP_004301812.1	XP_007040595.1	ncbi blast				1	1	1	1	2	0
							Moraceae				Morus notabilis	XP_010111574.1			XP_010105936.1		XP_010110537.1						XP_010109553.1						XP_010105937.1			XP_010105162.1			XP_010105020.1			XP_010107262.1		ncbi blast				1	1	1	0	1	0
						Malpighiales	Euphorbiaceae	Crotonoideae		Jatropheae	Jatropha curcas	XP_012077650.1			XP_012083395.1		XP_012075356.1				XP_010270251.1		XP_012086395.1						XP_012083397.1			XP_012083880.1			XP_012069407.1			XP_007040595.1		ncbi blast				1	1	1	1	1	0
										Manihoteae	Manihot esculenta	cassava4.1_004325m	cassava4.1_004345m		cassava4.1_022883m		cassava4.1_034006m/cassava4.1_032401m				cassava4.1_005532m		cassava4.1_005562m						cassava4.1_002728m			cassava4.1_027464m			cassava4.1_005239m			cassava4.1_034364m		phytozome				2	1	1	1	1	0
								Acalyphoideae		Acalypheae	Ricinus Communis	XP_002518196.1			XP_002511858.1		XP_002517513.1				XP_002522748.1		XP_002515712.1						XP_002511857.1			XP_002519919.1			XP_002516865.1					ncbi blast				1	1	1	1	1	0
							Linaceae				Linum usitatissimum	Lus10004396	Lus10023700		Lus10030392		Lus10001087	Lus10011035			Lus10016615		Lus10018491						Lus10018842			Lus10035679			Lus10012804					phytozome				2	1	2	1	1	0
							Salicaceae		Saliceae		Salix purpurea	SapurV1A.0021s0270	SapurV1A.0096s0290				SapurV1A.0380s0080	SapurV1A.0241s0110					SapurV1A.0312s0210						SapurV1A.0139s0400	SapurV1A.0046s0400		SapurV1A.0961s0160			SapurV1A.0022s0350			SapurV1A.0035s0130		phytozome				2	0	2	0	1	0
											Populus trichocarpa	XP_002311706.1	XP_002314522.2		XP_002320794.2		XP_006385389.1	XP_006385589.1					XP_006372990.1; XP_006372991.1; XP_006372992.1 ; XP_006372993.1; XP_006372994.1;						XP_002320793.2	XP_002302585.2		XP_002304400.1			XP_002312750.2			XP_002297961.1		ncbi blast				2	1	2	0	1	0
						Fabales	Fabaceae	Papilionoideae	Phaseoleae		Glycine max	XP_003534086.1	XP_003548316.1				XP_003524296.1	XP_003539125.1	NP_001236350.1	XP_006573703.1			XP_003541934.2	XP_003540325.2	XP_003539882.1				XP_003552392.1	XP_003534564.1		XP_003516502.1			NP_001236364.1	XP_003542915.1		XP_003525331.1	XP_003532447.1	ncbi blast				2	0	4	0	3	0
											Phaseolus vulgaris	XP_007152599.1					XP_007155732.1						XP_007149944.1	XP_007132589.1					XP_007139874.1			XP_007158095.1			XP_007147864.1			XP_007160198.1		ncbi blast				1	0	1	0	2	0
									Trifolieae		Medicago trunculata	XP_013452815.1					XP_003611408.1	XP_003611409.1	XP_013457558.1				XP_013455524.1	XP_003597045.2					XP_013449334.1			XP_003612541.1			XP_003594004.1			XP_013447245.1		ncbi blast				1	0	3	0	2	0
									Cicereae		Cicer arietinum	XP_004515248.1					XP_004508980.1	XP_004511752.1					XP_004513548.1	XP_004487367.1					XP_004492727.1			XP_004512346.1			XP_004486065.1			XP_004503587.1		ncbi blast				1	0	2	0	2	0
									Dalbergieae		Arachis duranensis	Aradu.CVP8E.1											Aradu.A6XWX.1						Aradu.R0WSE.1									Aradu.FYP9T.1		http://www.peanutbase.org/				1	0	0	0	1	0
											Arachis ipaensis	Araip.183TE					Araip.67F6M						Araip.YCB0N	Araip.2WN0Z.1					Araip.5ZJ5X.1									Araip.RYA88.1		http://www.peanutbase.org/				1	0	1	0	2	0
						Cucurbitales	Cucurbitaceae		Benincaseae		Citrullus lanatus	Cla007635					Cla008766				Cla004462		Cla007699						Cla001224			Cla005462			Cla009332			Cla002226		http://www.icugi.org				1	0	1	1	1	0
											Cucumis melo	XP_008438436.1	XP_008460711.1				XP_008448759.1				XP_008449033.1		XP_008455397.1						XP_008458240.1			XP_008451866.1			XP_008458491.1			XP_004144400.1		ncbi blast				2	0	1	1	1	0
											Cucumis sativus	XP_004134029.1	XP_004147196.1				XP_004147264.1				XP_004148285.1		XP_011658712.1						XP_011656338.1			XP_011653241.1			XP_004153140.1			XP_004144400.1		ncbi blast				2	0	1	1	1	0
					Vitales	Vitaceae					Vitis vinifera	XP_002285569.1	XP_003632025.2		XP_002274612.2	XP_002273843.1	XP_002282871.1				XP_002265698.1		XP_002281003.2									XP_002270680.1			XP_002276777.1			XP_010659745.1		ncbi blast				2	2	1	1	1	0
				asterids	lamiids = Euasterids I	Solanales	Solanaceae	Solanoideae	Solaneae		Solanum tuberosum	XP_006340896.1					XP_006362484.1	NP_001275172.1					XP_006360578.1						XP_006339564.1			XP_006361593.1			XP_006342739.1			XP_006343811.1		ncbi blast				1	0	2	0	1	0
											Solanum lycopersicum	NP_001234556.2					XP_004244551.1	XP_004245844.1					XP_004243448.1						XP_004229887.1; XP_010326322.1; XP_010326331.1; XP_010326338.1			XP_004244442.1; XP_010324502.1; XP_010324503.1; XP_010324504.1; XP_010324505.1			NP_001234052.1			XP_004245482.1		ncbi blast				1	0	2	0	1	0
									Capsiceae		Capsicium annum	Capana03g004414			Capana08g000914		Capana01g000793						Capana07g001521	Capana12g001284					Capana08g000917			Capana01g004209			Capana01g003107			Capana01g000079		http://peppersequence.genomics.cn/page/species/index.jsp				1	1	1	0	2	0
								Nicotianoideae	Nicotianeae		Nicotiana benthamiana	Nbv5tr6236522	Nbv5tr6214720				Nbv5tr6221381						Nbv5tr6213155						Nbv5tr6219619			Nbv5tr6214148			Nbv5tr6214300			Nbv5tr6219815		http://sydney.edu.au/science/molecular_bioscience/sites/benthamiana/				2	0	1	0	1	0
						Gentianales	Rubiaceae	Ixoroideae	Coffeeae		Coffea canephora	CDP20299.1					CDP13430.1						CDP20214.1						CDP08819.1			CDP08818.1			CDO98919.1			CDP12194.1		ncbi blast				1	0	1	0	1	0
						Lamiales	Phrymaceae				Erythranthe guttatus	XP_012829096.1			XP_012843727.1		XP_012829112.1	XP_012852342.1					XP_012852439.1	XP_012852440.1					XP_012840197.1			XP_012837341.1			XP_012827989.1			XP_012842111.1		ncbi blast				1	1	2	0	2	0
							Pedaliaceae				Sesamum indicum	XP_011091372.1	XP_011073736.1		XP_011092228.1		XP_011070282.1						XP_011100422.1						XP_011093139.1			XP_011082155.1			XP_011090854.1	XP_011071485.1		XP_011070357.1		ncbi blast				2	1	1	0	1	0
					Campanulids = Euasterids II	Apiales	Apiineae	Apiaceae	Apioideae	Scandiceae	Daucus carota	KZM87169.1					KZN04757.1	KZN07474.1			KZM90028.1		KZM91439.1						KZM88116.1	KZM88115.1					KZM87479.1					ncbi blast				1	0	2	1	1	0
							Griseliniaceae				Griselinia racemosa	QIKZ-2005472					QIKZ-2022040				QIKZ-2025802								QIKZ-2024994			QIKZ-2029211			QIKZ-2016136			QIKZ-2030319		https://sites.google.com/a/ualberta.ca/onekp/				1	0	1	1	0	0
						Asterales	Asteraceae	Carduoideae	Cardueae	Carduineae	Cynara cardunculus	KVH91041.1					KVH95266.1				KVH99190.1		KVI04159.1						KVH89110.1 KVH89110.1 KVH89110.1			KVH95140.1			KVH91414.1					ncbi blast				1	0	1	1	1	0
								Asteroideae	Gnaphalieae		Leontopodium alpinum	DOVJ-2001331					DOVJ-2007219				DOVJ-2015003		DOVJ-2014941												DOVJ-2015007					https://sites.google.com/a/ualberta.ca/onekp/				1	0	1	1	1	0
						Aquifoliales	Aquifoliaceae				Ilex vomitoria	ASMV-2109428					ASMV-2109425												ASMV-2024789			ASMV-2109033			ASMV-2109307			ASMV-2018170		https://sites.google.com/a/ualberta.ca/onekp/				1	0	1	0	0	0
					Ericales	Theaceae					Camellia sinensis	AKQ62956.1			AHC32020.1		AHJ09602.1				AKQ62957.1		AHG94609.1						AKQ62959.1			AKQ62960.1						AKQ62958.1		ncbi blast				1	1	1	1	1	0
				Caryophyllales		Amaranthaceae					Beta vulgaris	XP_010666969.1			XP_010670423.1		XP_010695452.1				XP_010675936.1		XP_010688831.1	XP_010689279.1	XP_010695752.1				XP_010670436.1			XP_010676684.1			XP_010666684.1					ncbi blast				1	1	1	1	3	0
		Proteales	Nelumbonaceae								Nelumbo nucifera	XP_010263970.1	XP_010264799.1				XP_010274550.1				XP_010270251.1		XP_010267811.1	XP_010247031.1					XP_010241901.1	XP_010255372.1		XP_010275178.1			XP_010241169.1	XP_010245368.1				ncbi blast				2	0	1	1	2	0
		Ranunculales	Ranunculaceae		Isopyroideae		Isopyreae				Aquilegia coerulea	Aquca_025_00081					Aquca_053_00137				Aquca_005_00321		Aquca_005_00422						Aquca_013_00313						Aquca_003_00854			Aquca_013_00058		phytozome				1	0	1	1	1	0
	Liliopsida	Poales	Poaceae		PACMAD clade	Panicoideae	Paniceae	Panicinae			Panicum virgatum	Pavir.Ia04422	Pavir.Ib00819				Pavir.J04332						Pavir.Ba00729	Pavir.Ba00730					Pavir.Ba02633			Pavir.Aa03184			Pavir.J39047	Pavir.Ia03701		Pavir.Eb00047		phytozome				2	0	1	0	2	0
								Cenchrinae			Setaria italica	XP_004985750.1	XP_004982938.2		XP_012699441.1		XP_004983616.1						XP_004957938.1	XP_004957937.1								XP_004952019.2	XP_012698726.1		XP_004958614.1	XP_004984382.1		XP_004967358.1		ncbi blast				2	1	1	0	2	0
							Andropogonodae	Andropogoneae		Sorghinae	Sorghum bicolor	XP_002468533.1	XP_002467119.1		XP_002459849.1		XP_002464915.1						XP_002460819.1									XP_002451472.1			XP_002463351.1	XP_002467860.1		XP_003566188.1		ncbi blast				2	1	1	0	1	0
										Tripsacinae	Zea mays	NP_001147532.1	NP_001148159.1				XP_008658990.1	XP_008658465.1					NP_001105496.1	NP_001168436.1								XP_008679986.1			NP_001170007.1	NP_001151271.2		XP_003566188.1	XP_003566188.1	ncbi blast				2	0	2	0	2	0
					BOP clade	Pooideae	Triticodae	Triticeae		Hordeinae	Hordeum vulgare	BAJ96121.1	CAX51379.1				BAJ90222.1						BAA04815	AAX37358.1	BAK00030.1				BAJ96466.1						BAK03717.1			BAJ96156.1		ncbi blast				2	0	1	0	3	0
							Brachypodieae				Brachypodium distachyon	XP_003558837.1	XP_003571854.1		XP_010232924.1		XP_003574353.1						XP_003562968.2	XP_003562967.2								XP_010233755.1			XP_010229570.1	XP_003561633.1		XP_003566188.1		ncbi blast				2	1	1	0	2	0
						Bambusoideae	Bambuseae		Shibataeinae		Phyllostachys heterocycla	PH01002561G0240	PH01000560G0630	PH01000010G1130			PH01000171G0500						PH01000656G0560	PH01002417G0300	PH01002346G0350				PH01001239G0650	PH01002350G0210		PH01000585G0580			PH01003421G0090	PH01001710G0200				http://202.127.18.221/bamboo/down.php				3	0	1	0	3	0
						Oryzoideae	Oryzeae			Oryzinae	Oryza brachyantha	XP_006662424.1					XP_006662612.1						XP_006657803.1	XP_006658660.1					XP_006661569.1			XP_006646832.1			XP_006658940.1	XP_006651377.1				ncbi blast				1	0	1	0	2	0
											Oryza sativa	NP_001048926.1	NP_001064798.1		NP_001063976.1		NP_001065418.2						NP_001175243.1	NP_001059906.1											NP_001060573.1	NP_001050116.2		NP_001172248.1		ncbi blast				2	1	1	0	2	0
		Zingiberales								Musaceae	Musa acuminata	XP_009400488.1	XP_009409087.1		XP_009392820.1		XP_009397011.1	XP_009413253.1					XP_009388866.1; XP_009388864.1	XP_009420599.1					XP_009398621.1; XP_009398630.1			XP_009384530.1			XP_009399963.1	XP_009391567.1		XP_009403535.1	XP_009403535.1	ncbi blast				2	1	2	0	2	0
		Arecaceae				Arecoideae	Cocoseae			Elaeidinae	Elaeis guineesis	XP_010918964.1			XP_010934793.1		XP_010919815.1						XP_010931493.1						XP_010909265.1			XP_010910608.1			XP_010938702.1			XP_009403535.1		ncbi blast				1	1	1	0	1	0
						Coryphoideae				Phoeniceae	Phoenix dactylifera	XP_008775132.1			XP_008787503.1	XP_008804014.1	XP_008794866.1						XP_008793743.1						XP_008777296.1			XP_008808792.1			XP_008796202.1			XP_008783150.1		ncbi blast				1	2	1	0	1	0
		Alismantales				Araceae				Lemnoideae	Spirodela polyrhiza	Spipo16G0046000											Spipo7G0011700						Spipo1G0030700						Spipo3G0042000	Spipo22G0010700		Spipo8G0049600		pgir.rutgers.edu/blast/blast.cgi				1	0	0	0	1	0
	basal Magnoliophyta	Amborellales								Amborellaceae	Amborella trichopoda	XP_006851336.1					XP_011621487.1						XP_006837006.2						XP_006827627.2			XP_011624011.1			XP_006855410.1			XP_006844925.1		ncbi blast				1	0	1	0	1	0
																																											Number of Species with n copies
																																											0	0	28	3	34	5	57
																																											1	40	33	46	28	36	6
																																											2	23	4	13	3	19	1
																																											3	2	0	2	0	5	1
																																											4	0	0	1	0	0	0
[truncated: 6 more columns]

## Sheet: Gymnosperms
Taxonomic information													Isoform																							Source
												Species	BAM1				BAM3				BAM4				BAM5			BZR-BAM			BAM9			BAM10						BAM1	BAM3	BAM4	BAM5	BZR-BAM	BAM9	BAM10		Total Number of sequences
Spermatophyta	Coniferopsida	Coniferales							Pinaceae		Piceoideae	Picea abies	MA_124514g0010				MA_129283g0010	MA_3193g0010										MA_10432251g0010			MA_21789g0010					http://congenie.org/start				1	2	0	0	1	1	0	Picea abies	5
Spermatophyta												Picea engelmandii	AWQB-2001939	AWQB-2002051			AWQB-2002052				AWQB-2010145							AWQB-2056899	AWQB-2050060		AWQB-2056441					https://sites.google.com/a/ualberta.ca/onekp/				2	1	1	0	2	1	0	Picea engelmandii	7
Spermatophyta											Pinoidea	Pinus radiata	DZQM-2012637	DZQM-2001163	DZQM-2001814	DZQM-2055014					DZQM-2013750				DZQM-2008648			DZQM-2055621			DZQM-2055847					https://sites.google.com/a/ualberta.ca/onekp/				4	0	1	1	1	1	0	Pinus radiata	8
Spermatophyta												Pinus taeda	PITA_000025218-RA	PITA_000025216-RA	PITA_000025217-RA	PITA_000025219-RA	PITA_000032112-RA	PITA_000045784-RA	PITA_000047084-RA		PITA_000022542-RA				PITA_000048102-RA											http://dendrome.ucdavis.edu/resources/blast/				4	3	1	1	0	0	0	Pinus taeda	9
Spermatophyta											Larixoideae	Cathaya argyrophylla	NPR-L2008412				NPR-L2005636				NPR-L2006947										NPR-L2017818					https://sites.google.com/a/ualberta.ca/onekp/				1	1	1	0	0	1	0	Cathaya argyrophylla	4
Spermatophyta												Pseudotsuga wilsoniana	IOVS-2007637				IOVS-2007517				IOVS-2057329							IOVS-2014088			IOVS-2016205					https://sites.google.com/a/ualberta.ca/onekp/				1	1	1	0	1	1	0	Pseudotsuga wilsoniana	5
Spermatophyta											Abietoideae	Keteleeria evelyniana	JUWL-2006487								JUWL-2092226							JUWL-2009464	JUWL-2016099		JUWL-2092477					https://sites.google.com/a/ualberta.ca/onekp/				1	0	1	0	2	1	0	Keteleeria evelyniana	5
Spermatophyta												Tsuga heterophylla	GAMH-2004527	GAMH-2004528							GAMH-2056699							GAMH-2011052	GAMH-2052661		GAMH-2057735					https://sites.google.com/a/ualberta.ca/onekp/				2	0	1	0	2	1	0	Tsuga heterophylla	6
Spermatophyta												Pseudolarix amabilis	AQFM-2007450	AQFM-2008783	AQFM-2012556						AQFM-2082620							AQFM-2079298	AQFM-2013262		AQFM-2082911					https://sites.google.com/a/ualberta.ca/onekp/				3	0	1	0	2	1	0	Pseudolarix amabilis	7
Spermatophyta												Cedrus libani	GGEA-2003604	GGEA-2008368	GGEA-2008369						GGEA-2015735							GGEA-2012539	GGEA-2059605	GGEA-2063291	GGEA-2000158					https://sites.google.com/a/ualberta.ca/onekp/				3	0	1	0	3	1	0	Cedrus libani	8
Spermatophyta												Abies lasiocarpa	VSRH-2002636_2002169								VSRH-2058003							VSRH-2011413	VSRH-2012246		VSRH-2058344					https://sites.google.com/a/ualberta.ca/onekp/				1	0	1	0	2	1	0	Abies lasiocarpa	5
Spermatophyta									Araucariales		Araucariaceae	Wollemia nobilis	RSCE-2006125	RSCE-2059366	RSCE-2059549		RSCE-2058887				RSCE-2005791							RSCE-2004055	RSCE-2004054		RSCE-2059177			RSCE-2060062		https://sites.google.com/a/ualberta.ca/onekp/				3	1	1	0	2	1	1	Wollemia nobilis	9
Spermatophyta												Agathis robusta	MIXZ-2012495	MIXZ-2074720			MIXZ-2008290				MIXZ-2075240							MIXZ-2011036_2073865	MIXZ-2011037_2072784		MIXZ-2012881			MIXZ-2077445		https://sites.google.com/a/ualberta.ca/onekp/				2	1	1	0	2	1	1	Agathis robusta	8
Spermatophyta											Podocarpacea	Nageia nagi	UUJS-2005168	UUJS-2117200	UUJS-2117213		UUJS-2112776				UUJS-2116137							UUJS-2011553	UUJS-2112583		UUJS-2116664			UUJS-2116896		https://sites.google.com/a/ualberta.ca/onekp/				3	1	1	0	2	1	1	Nageia nagi	9
Spermatophyta												Podocarpus coriaceus	SCEB-2055235	SCEB-2055262							SCEB-2054898							SCEB-2010636	SCEB-2001339		SCEB-2054755			SCEB-2055152		https://sites.google.com/a/ualberta.ca/onekp/				2	0	1	0	2	1	1	Podocarpus coriaceus	7
Spermatophyta												Podocarpus rubens	XLGK-2007963								XLGK-2011157							XLGK-2011878	XLGK-2006975		XLGK-2011763			XLGK-2058272		https://sites.google.com/a/ualberta.ca/onekp/				1	0	1	0	2	1	1	Podocarpus rubens	6
Spermatophyta									Cupressales		Sciadoptyaceae	Sciadoptys verticillata	YFZK-2001002	XLGK-2059838			YFZK-2012481				YFZK-2004368							YFZK-2000894	YFZK-2006092		YFZK-2009143			YFZK-2045145		https://sites.google.com/a/ualberta.ca/onekp/				2	1	1	0	2	1	1	Sciadoptys verticillata	8
Spermatophyta											Taxacaceae	Torreya nucifera	HQOM-2005510	HQOM-2013692	HQOM-2013677						HQOM-2005672							HQOM-2016447	HQOM-2136268					HQOM-2136430		https://sites.google.com/a/ualberta.ca/onekp/				3	0	1	0	2	0	1	Torreya nucifera	7
Spermatophyta												Taxus baccta	WWSS2002970				WWSS-2011343				WWSS2045205							WWSS-2043721			WWSS-2045129			WWSS-2001067		https://sites.google.com/a/ualberta.ca/onekp/				1	1	1	0	1	1	1	Taxus baccta	6
											Cupressaceae	Taiwania cryptomerioides	QSNJ-200264				QSNJ-2011350				QSNJ-2068290							QSNJ-2068726			QSNJ-2068652			QSNJ-2069004		https://sites.google.com/a/ualberta.ca/onekp/				1	1	1	0	1	1	1	Taiwania cryptomerioides	6
Spermatophyta												Sequoiadendron giganteum	QFAE-2062695	QFAE-2006822			QFAE-2062393				QFAE-2001331							QFAE-2060016			QFAE-2007845			QFAE-2062602		https://sites.google.com/a/ualberta.ca/onekp/				2	1	1	0	1	1	1	Sequoiadendron giganteum	7
Spermatophyta												Cupressus dupreziana	QNGJ-2006190	QNGJ-2006191			QNGJ-2074256				QNGJ-2011270							QNGJ-2000552	QNGJ-2063189		QNGJ-2010239			QNGJ-2075169		https://sites.google.com/a/ualberta.ca/onekp/				2	1	1	0	2	1	1	Cupressus dupreziana	8
Spermatophyta												Juniperus scopulorum	XMGP-2009483								XMGP-2013423				XMGP-2002222			XMGP-2052522	XMGP-2055484_2006700		XMGP-2008238			XMGP-2006097		https://sites.google.com/a/ualberta.ca/onekp/				1	0	1	1	2	1	1	Juniperus scopulorum	7
Spermatophyta	Cycadopsida	Cycadales									Cycadaceae	Cycas micholitzii	XZUY-2000011								XZUY-2011216							XZUY-2001692			XZUY-2008365			XZUY-2048659		https://sites.google.com/a/ualberta.ca/onekp/				1	0	1	0	1	1	1	Cycas micholitzii	5
Spermatophyta											Zamiaceae	Dion edule	WLIC-2008563								WLIC-2019104							WLIC-2009721			WLIC-2121558			WLIC-2121601		https://sites.google.com/a/ualberta.ca/onekp/				1	0	1	0	1	1	1	Dion edule	5
Spermatophyta												Encephalartos barteri	GNQG-2086862															GNQG-2013510			GNQG-2085463			GNQG-2015588		https://sites.google.com/a/ualberta.ca/onekp/				1	0	0	0	1	1	1	Ecephalartos barteri	4
Spermatophyta												Stangeria eriopus	KAWQ-2011979								KAWQ-2009616							KAWQ-2009660	KAWQ-2009662		KAWQ-2056927			KAWQ-2011290		https://sites.google.com/a/ualberta.ca/onekp/				1	0	1	0	2	1	1	Stangeria eriopus	6
Spermatophyta	Gnetidae	Ephedrales									Ephedraceae	Ephedra sinica	VDAO-2001370				VDAO-2005769				VDAO-2004000							VDAO-2033522								https://sites.google.com/a/ualberta.ca/onekp/				1	1	1	0	1	0	0	Ephedra sinica	4
Spermatophyta		Gnetales									Gnetaceae	Gnetum montanum	GTHK-2012440								GTHK-2015139										GTHK-2013159					https://sites.google.com/a/ualberta.ca/onekp/				1	0	1	0	0	1	0	Gnetum montanum	3
Spermatophyta		Welwitschiales									Welwitschiaceae	Welwitschia mirabilis	TOXE-2014208	TOXE-2062851							TOXE-2062390							TOXE-2001951			TOXE-2013663			TOXE-2012798		https://sites.google.com/a/ualberta.ca/onekp/				2	0	1	0	1	1	1	Welwitschia mirabilis	6
Spermatophyta	Ginkgoopsida	Ginkgoales									Ginkgoaceae	Ginkgo biloba	SGTW-2039178								SGTW-2033989							SGTW-2004768						SGTW-2002472		https://sites.google.com/a/ualberta.ca/onekp/				1	0	1	0	1	0	1	Ginkgo biloba	4
																																							Number of Species with n copies
																																							0	0	17	2	28	3	4	13
																																							1	16	12	29	3	12	27	18
																																							2	8	1	0	0	15	0	0
																																							3	5	1	0	0	1	0	0
																																							4	2	0	0	0	0	0	0

## Sheet: Basal Landplants
Taxonomic information														Isoform																					Source
													Species	BAM1				BAM3				BAM4				BAM5			BZR-BAM			BAM9							BAM1	BAM3	BAM4	BAM5	BZR-BAM	BAM9		Total Number of sequences
Tracheophyta	Euphyllophyta	Polypodiopsida	Ophioglossidae							Ophioglossales		Botrychioideae	Sceptridium dissectum	EEAQ-2007348				EEAQ-2007349																	https://sites.google.com/a/ualberta.ca/onekp/				1	1	0	0	0	0	Sceptridium dissectum	2
Tracheophyta													Botrypus virginianus					BEGM-2002716											BEGM-2008145	BEGM-2015197					https://sites.google.com/a/ualberta.ca/onekp/				0	1	0	0	2	0	Botrypus virginianus	3
Tracheophyta												Ophioglossaceae	Ophioglossum petiolatum	WTJG-2000679															WTJG-2015229	WTJG-2020770					https://sites.google.com/a/ualberta.ca/onekp/				1	0	0	0	2	0	Ophioglossum petiolatum	3
Tracheophyta													Ophioglossum vulgatum	QHVS-2007897	QHVS-2007898														QHVS-2102972	QHVS-2005071					https://sites.google.com/a/ualberta.ca/onekp/				2	0	0	0	2	0	Ophioglossum vulgatum	4
Tracheophyta										Psilotales		Psilotaceae	Tmesipteris parva	ALVQ-2008526															ALVQ-2094917			ALVQ-2009026			https://sites.google.com/a/ualberta.ca/onekp/				1	0	0	0	1	1	Tmesipteris parva	3
Tracheophyta													Psilotum nudum	QVMR-2005978	QVMR-2016438	QHVS-2021790													QVMR-2002123	QVMR-2008078	QVMR-2010101				https://sites.google.com/a/ualberta.ca/onekp/				3	0	0	0	3	0	Psilotum nudum	6
Tracheophyta			Equisetidae							Equisetales		Equisetaceae	Equisetum diffusum	CAPN-2001040	CAPN-2040540							CAPN-2006402							CAPN-2040615			CAPN-2006229	CAPN-2040483		https://sites.google.com/a/ualberta.ca/onekp/				2	0	1	0	1	2	Equisetum diffusum	6
Tracheophyta													Equisetum hyemale	JVSZ-2013593	JVSZ-2132151							JVSZ-2132124							JVSZ-2010213	JVSZ-2131612		JVSZ-2015189			https://sites.google.com/a/ualberta.ca/onekp/				2	0	1	0	2	1	Equisetum hyemale	6
Tracheophyta			Marattiidae							Marattiales		Marattiaceae	Angiopteris evecta	NHCM-2004548								NHCM-2013131				NHCM-2063692			NHCM-2011895			NHCM-2010456			https://sites.google.com/a/ualberta.ca/onekp/				1	0	1	1	1	1	Angiopteris evecta	5
Tracheophyta			Polypodiidae							Cyatheales		Culcitaceae	Culcita macrocarpa	PNZO-2002804	PNZO-2011493			PNZO-2011061								PNZO-2024341			PNZO-2007265	PNZO-2009082		PNZO-2009956			https://sites.google.com/a/ualberta.ca/onekp/				2	1	0	1	2	1	Culcita macrocarpa	7
Tracheophyta	Lycopodiidae									Lycopodiales		Lycopodiaceae	Huperzia lucidula	GKAG-2001967															KAG-2017613						https://sites.google.com/a/ualberta.ca/onekp/				1	0	0	0	1	0	Huperzia lucidula	2
Tracheophyta													Huperzia myrsinites	CBAE-2008571												CBAE-2048918			CBAE-2058118						https://sites.google.com/a/ualberta.ca/onekp/				1	0	0	1	1	0	Huperzia myrsinites	3
Tracheophyta										Selaginellales		Selaginellaceae	Selaginella acanthonota	ZYCD-2009260															ZYCD-2042463			ZYCD-2010001			https://sites.google.com/a/ualberta.ca/onekp/				1	0	0	0	1	1	Selaginella acanthonota	3
Tracheophyta													Selaginella kraussiana	ZFGK-2004486												ZFGK-2005858			ZFGK-2041252						https://sites.google.com/a/ualberta.ca/onekp/				1	0	0	1	1	0	Selaginella kraussiana	3
Tracheophyta													Selaginella moellendorffii	XP_002968794.1				XP_002975660.1		XP_002978844.1									XP_002980052.1						ncbi blast				1	2	0	0	1	0	Selaginella moellendorffii	4
Anthocerotophyta	Anthocerotopsida								Dendrocerotidae	Dendrocerotales	Dendrocerotaceae	Dendrocerotoideae	Nothoceros vincentianus	TCBC-2004984	TCBC-2077420							TCBC-2009444							TCBC-2010653						https://sites.google.com/a/ualberta.ca/onekp/				2	0	1	0	1	0	Nothoceros vincentianus	4
													Nothoceros aenigmaticus	DXOU-2004083	DXOU-2005564							DXOU-2003429							DXOU-2005933						https://sites.google.com/a/ualberta.ca/onekp/				2	0	1	0	1	0	Nothocerosaengimaticus	4
Bryophyta	Takakiophytina	Takakiopisda								Takakiales	Takakiaceae		Takakia lepidozioides	SKQD-2008486	SKQD-2012984							SKQD-2001206							SKQD-2008282	SKQD-2079487					https://sites.google.com/a/ualberta.ca/onekp/				2	0	1	0	2	0	Takakia lepidozioides	5
	Bryophytina	Polytrichopsida								Polytrichales	Polytrichaceae		Atrichum angustatum									ZTHV-2015527							ZTHV-2010990	ZTHV-2084879	ZTHV-2003834				https://sites.google.com/a/ualberta.ca/onekp/				0	0	1	0	3	0	Atrichum angustatum	4
		Bryopsida								Funariidae	Funariales	Funariaceae	Physcomitrella patens	XP_001768786.1	XP_001778149.1	XP_001756520.1	XP_001782016.1												XP_001753432.1	XP_001755209.1	XP_001770103.1				ncbi blast				4	0	0	0	3	0	Physcomitrella patens	7
Marchantiophyta		Marchantiopsida								Marchantiidae	Marchantiales	Marchantiaceae	Marchantia paleacea	HMHL-2002942_43															HMHL-2011065			HMHL-2002316_17			https://sites.google.com/a/ualberta.ca/onekp/				1	0	0	0	1	1	Marchantia paleacea	3
													Marchantia polymorpha	JPYU-2001256	JPYU-2001257	JPYU-2001258	JPYU-2001259												JPYU-2003749_2003749			JPYU-2039323			https://sites.google.com/a/ualberta.ca/onekp/				4	0	0	0	1	1	Marchantia polymorpha	6
		Haplomitriopsida								Treubiidae	Treubiales	Treubiaceae	Treubia lacunosa	FITN-2092108												FITN-2015635			FITN-2013305	FITN-2015707					https://sites.google.com/a/ualberta.ca/onekp/				1	0	0	1	2	0	Treubia lacunosa	4
																																						Number of Species with n copies
																																						0	2	19	16	18	1	15
																																						1	11	3	7	5	12	7
																																						2	7	1	0	0	7	1
																																						3	1	0	0	0	3	0
																																						4	2	0	0	0	0	0

## Sheet: Algae
Taxonomic information																β-amylases
															Species							Total Number of sequences
Streptophyta	Charophyta	Conjugatophyceae											Zygnematales	Zygnemataceae	Spirogyra sp	HAOX-2005148	HAOX-2005346	HAOX-2005201				3
Streptophyta		Coleochaetophyceae											Coleochaetales	Coleochaetaceae	Coleochaete irregularis	QPDY-2003700	QPDY-2004357	QPDY-2030646				3
Streptophyta															Coleochaete scutata	VQBJ-2008689	VQBJ-2012077	VQBJ-2012094				3
Chlorophyta		Trebouxiophyceae	Chlorellales									Chlorellaceae			Auxenochlorella protothecoides	XP_011396445.1	XP_011396947.1					2
															Chlorella variabilis	XP_005846868.1						1
			incerta sedis									Coccomyxaceae			Coccomyxa subellipsoidea	XP_005642810.1	XP_005650317.1	XP_005650852.1				3
		Prasinophytes	Mamiellophyceae	Mamiellales								Mamiellaceae			Micromonas pusilla	XP_003062547.1	XP_003060314.1					2
															Micromonas commoda	XP_002505301.1	XP_002501612.1					2
												Bathycoccaceae			Ostreococcus lucimarinus	XP_001416970.1	XP_001416297.1					2
															Ostreococcus tauri	CEF97167.1	CEG01215.1	XP_003078230.1	XP_003075301.1			4
															Bathycoccus prasinos	XP_007511103.1	XP_007511148.1	XP_007515072.1				3
		Chlorophyceae	Sphaeropleales									Selenastraceae			Monoraphidium neglectum	XP_013904250.1	XP_013895852.1	XP_013893504.1	XP_013897243.1	XP_013901318.1		5
			Chlamydomonadales									Volvocaceae			Volvox carteri	XP_002946796.1	XP_002957283.1					2
															Gonium pectorale	KXZ54563.1	KXZ50138.1	KXZ55155.1				3
												Chlamydomonadaceae			Chlamydomonas reinhardtii	XP_001691372.1	XP_001696500.1	XP_001690188.1				3
Rhodophyta		Bangiophyceae	Cyanidiales									Cyanidiaceae			Galdieria sulphuraria	XP_005708840.1	XP_005706231.1	XP_005703051.1				3
															Cyanidioschyzon merolae	XP_005534831.1						1
		Florideophyceae	Gigartinales									Gigartinaceae			Chondrus crispus	XP_005717715.1						1
																					Number of Species with n copies
																					0	0
																					1	3
																					2	5
																					3	8
																					4	1
																					5	1

## Sheet: BZR1
Species	Sequence ID	Origin
Spirogyra_sp	HAOX-2024851	1kp
Arabidopsis_thaliana	NP_565099.1	NCBI
Arabidopsis_lyrata_subsp._lyrata	XP_002887573.1	NCBI
Arabidopsis_thaliana	NP_973863.1	NCBI
Arabidopsis_lyrata_subsp._lyrata	XP_002890330.1	NCBI
Populus_trichocarpa	XP_002327073.1	NCBI
Populus_trichocarpa	XP_002301217.1	NCBI
Cucumis_sativus	XP_004152709.1	NCBI
Glycine_max	XP_003528182.1	NCBI
Glycine_max	XP_003523854.1	NCBI
Glycine_max	XP_003550368.1	NCBI
Glycine_max	XP_003544426.1	NCBI
Populus_trichocarpa	XP_002327823.1	NCBI
Populus_trichocarpa	XP_002310201.1	NCBI
Cucumis_sativus	XP_004143497.1	NCBI
Glycine_max	XP_003537545.1	NCBI
Glycine_max	XP_003517250.1	NCBI
Arabidopsis_lyrata_subsp._lyrata	XP_002866992.1	NCBI
Arabidopsis_thaliana	NP_195396.4	NCBI
Oryza_sativa_Japonica_Group	NP_001060100.2	NCBI
Zea_mays	NP_001151195.1	NCBI
Arabidopsis_thaliana	NP_190644.1	NCBI
Arabidopsis_lyrata_subsp._lyrata	XP_002877766.1	NCBI
Mesotaenium_endlicherianum	WDCW-2047669	1kp
Physcomitrella_patens	XP_001782618.1	NCBI
Physcomitrella_patens	XP_001782551.1	NCBI
Picea_sitchensis	ABK21940.1	NCBI
Glycine_max	XP_003540501.1	NCBI
Glycine_max	XP_003543196.1	NCBI
Populus_trichocarpa	XP_002305719.1	NCBI
Populus_trichocarpa	XP_002317388.1	NCBI
Glycine_max	XP_003540502.1	NCBI
Glycine_max	XP_003543195.1	NCBI
Populus_trichocarpa	XP_002331704.1	NCBI
Populus_trichocarpa	XP_002317445.1	NCBI
Cucumis_sativus	XP_004137229.1	NCBI
Cucumis_sativus	XP_004147390.1	NCBI
Arabidopsis_lyrata_subsp._lyrata	XP_002887754.1	NCBI
Arabidopsis_thaliana	NP_565187.1	NCBI
Arabidopsis_thaliana	NP_193624.1	NCBI
Arabidopsis_lyrata_subsp._lyrata	XP_002870016.1	NCBI
Oryza_sativa_Japonica_Group	NP_001057840.1	NCBI
Zea_mays	NP_001136786.1	NCBI
Oryza_sativa_Japonica_Group	NP_001042330.1	NCBI
Zea_mays	NP_001132634.1	NCBI
Oryza_sativa_Japonica_Group	NP_001172869.1	NCBI
Picea_sitchensis	ABR18463.1	NCBI
Selaginella_moellendorffii	XP_002983955.1	NCBI
Selaginella_moellendorffii	XP_002960716.1	NCBI
Glycine_max	XP_003545501.1	NCBI
Glycine_max	XP_003530046.1	NCBI
Picea_sitchensis	ADE77262.1	NCBI
Picea_sitchensis	ADE77805.1	NCBI
Selaginella_moellendorffii	XP_002965931.1	NCBI
Selaginella_moellendorffii	XP_002968357.1	NCBI
Zea_mays	NP_001168185.1	NCBI
Physcomitrella_patens	XP_001768561.1	NCBI
Physcomitrella_patens	XP_001760271.1	NCBI
Selaginella_moellendorffii	XP_002991405.1	NCBI
Populus_trichocarpa	XP_002323613.1	NCBI
Sphaerocarpos_texanus	HERT-2045051	1kp
Physcomitrella_patens	XP_001771848.1	NCBI
Populus_trichocarpa	XP_002302585.1	NCBI
Cucumis_sativus	XP_004168373.1	NCBI
Cucumis_sativus	XP_004138591.1	NCBI
Arabidopsis_thaliana	NP_182112.2	NCBI
Oryza_sativa_Japonica_Group	NP_001175991.1	NCBI
Selaginella_moellendorffii	XP_002979060.1	NCBI
Populus_trichocarpa	XP_002298893.1	NCBI
Selaginella_moellendorffii	XP_002973760.1	NCBI
Selaginella_moellendorffii	XP_002975808.1	NCBI
